# Supplementary material for: The Effectiveness of Health-Oriented Interventions and Health Promotion for Unemployed People—A Meta-Analysis
Source: Int J Environ Res Public Health. 2023 Jun 1;20(11):6028. doi: 10.3390/ijerph20116028 (PMC10252930; doi:10.3390/ijerph20116028)
Supplement: Supplementary file 1 [file ijerph-20-06028-s001.zip]

Archive with 1 entries (1 files):
- ijerph-2165440-supplementary.pdf
